# Supplementary material for: Is Arterial Stiffness Interconnected with Cardiovascular Drug Prescription Patterns, Body Composition Parameters, and the Quality of Blood Pressure Regulation in Hypertensive Patients?
Source: Biomedicines. 2024 Sep 10;12(9):2062. doi: 10.3390/biomedicines12092062 (PMC11429216; doi:10.3390/biomedicines12092062)
Supplement: Supplementary file 1 [file biomedicines-12-02062-s001.zip]

Archive with 1 entries (1 files):
- biomedicines-3189037-supplementary.xlsx
