# Supplementary material for: Is Arterial Stiffness Interconnected with Cardiovascular Drug Prescription Patterns, Body Composition Parameters, and the Quality of Blood Pressure Regulation in Hypertensive Patients?
Source: Biomedicines. 2024 Sep 10;12(9):2062. doi: 10.3390/biomedicines12092062 (PMC11429216; doi:10.3390/biomedicines12092062)
Supplement: Supplementary file 1 [file biomedicines-12-02062-s001.zip › biomedicines-3189037-supplementary.xlsx]

## Sheet: Table S1.
Table S1. General characteristics of studied population.
Variable *,**,***		Data form	All (n = 584)
Sex	Male	n (%)	300 (51.37)
	Female	n (%)	284 (48.63)
Smoking	No	n (%)	457 (78.25)
	Yes	n (%)	127 (21.75)
Age (years)		median (IQR)	63 (19)
Height (cm)		mean (SD)	173.61 (9.75)
Weight (kg)		median (IQR)	86 (23.43)
BMI (kg/m2)		median (IQR)	28.75 (6.52)
FM (%)		mean (SD)	29.03 (8.69)
FM (kg)		median (IQR)	24.9 (13.6)
VF level		median (IQR)	10 (6)
FFM (kg)		median (IQR)	61.35 (16.85)
PMM (%)		median (IQR)	58.25 (16.05)
SMI		median (IQR)	8.42 (2.05)
PhA (°)		median (IQR)	5.4 (1)
CKD	No	n (%)	341 (58.39)
	Yes	n (%)	243 (41.61)
DM	No	n (%)	396 (67.81)
	Yes	n (%)	188 (32.19)
Malignancies	No	n (%)	518 (88.7)
	Yes	n (%)	66 (11.3)
CVD	No	n (%)	464 (79.45)
	Yes	n (%)	120 (20.55)
CBD	No	n (%)	568 (97.26)
	Yes	n (%)	16 (2.74)
pSBP (mmHg)		median (IQR)	129 (17)
pDBP (mmHg)		median (IQR)	78 (13)
HR (bpm)		median (IQR)	70 (12)
pMAP (mmHg)		median (IQR)	101 (14)
pPP (mmHg)		median (IQR)	50 (13)
cSBP (mmHg)		median (IQR)	118 (15)
cDBP (mmHg)		median (IQR)	79.5 (14)
AIx@75		median (IQR)	25 (10)
PWV		median (IQR)	9 (2.9)
SV (mL/beat)		median (IQR)	70 (9)
No dipping, systole		n (%)	423 (72.43)
Dipping, systole		n (%)	161 (27.57)
No dipping, diastole		n (%)	346 (59.25)
Dipping, diastole		n (%)	238 (40.75)
BB	No	n (%)	370 (63.36)
	Yes	n (%)	214 (36.64)
ACEi	No	n (%)	288 (49.32)
	Yes	n (%)	296 (50.68)
ARB	No	n (%)	521 (89.21)
	Yes	n (%)	63 (10.79)
CCB	No	n (%)	259 (44.35)
	Yes	n (%)	325 (55.65)
Moxonidine	No	n (%)	473 (80.99)
	Yes	n (%)	111 (19.01)
Diuretics	No	n (%)	335 (57.36)
	Yes	n (%)	249 (42.64)
Peroral antidiabetics	No	n (%)	426 (72.95)
	Yes	n (%)	158 (27.05)
SGLT-2i	No	n (%)	544 (93.15)
	Yes	n (%)	40 (6.85)
GLP-1RA	No	n (%)	565 (96.75)
	Yes	n (%)	19 (3.25)
Insulin	No	n (%)	527 (90.24)
	Yes	n (%)	57 (9.76)
Statin	No	n (%)	381 (65.24)
	Yes	n (%)	203 (34.76)
Urapidil	No	n (%)	559 (95.72)
	Yes	n (%)	25 (4.28)
Uric acid inhibitors	No	n (%)	500 (85.62)
	Yes	n (%)	84 (14.38)
Less than 3 antihypertensives		n (%)	354 (60.62)
3 or more antihypertensives		n (%)	230 (39.38)
Fixed combination	No	n (%)	346 (59.25)
	Yes	n (%)	238 (40.75)
Alpha-1 antagonists	No	n (%)	578 (98.97)
	Yes	n (%)	6 (1.03)
MRA	No	n (%)	565 (96.75)
	Yes	n (%)	19 (3.25)
*Formatting of first column: variable (unit of measurement).
Note: in case no unit of measurement is provided, the variable does not require it as it is a number or an index.
**Measuring units in order of appearance: cm – centimeter, kg – kilogram, kg/m2 – kilogram per meter square, % - percentage, ° - degree, mmHg – millimeters of mercury, m/s – meter per secund, bpm – beats per minute, mL/beat – milliliters per beat
***Abbreviations: BMI – body mass index, FM – fat mass, VF – visceral fat, FFM – fat-free mass, PMM – percentage of muscle mass, SMI – skeletal muscle index, PhA – phase angle, CVD – cardiovascular disease, CBD – cerebrovascular disease, pSBP – peripheral systolic blood pressure, pDBP – peripheral diastolic blood pressure, HR – heart rate, pMAP – peripheral mean arterial pressure, pPP – periphera…

## Sheet: Table S2.
Table S2. Differences in measured parameters regarding the age and blood pressure regulation.
Variable *,**,***		Regulated BP < 65 years (n=112)	Nonregulated BP < 65 years (n=213)	P	Regulated BP ≥ 65 years (n=124)	Nonregulated BP ≥ 65 years (n=135)	P
Sex	Male	51 (45.54)	115 (53.99)	0.182746	58 (46.77)	76 (56.3)	0.159274
	Female	61 (54.46)	98 (46.01)	0.182746	66 (53.23)	59 (43.7)	0.159274
Smoking	No	86 (76.79)	142 (66.67)	0.0772112	110 (88.71)	119 (88.15)	1
	Yes	26 (23.21)	71 (33.33)	0.0772112	14 (11.29)	16 (11.85)	1
Age (years)		55.5 (12.25)	52 (13)	0.000824	72 (7)	71 (8)	0.591485
Height (cm)		173 (12.4)	176 (13)	0.013083	170.21 (9.15)	171.25 (9.32)	0.366549
Weight (kg)		86.55 (23.55)	91.3 (26.4)	0.108241	80.75 (15.37)	85 (18.75)	0.104565
BMI (kg/m2)		28.55 (8.77)	29 (7.1)	0.600558	27.95 (5.95)	29 (5.5)	0.167102
FM (%)		30.01 (9.28)	28.84 (9.08)	0.27203	28.92 (7.64)	28.61 (8.51)	0.757177
FM (kg)		24.85 (14.42)	26.2 (15.8)	0.727047	23.35 (11.35)	24.3 (11.35)	0.509757
VF level		9 (7)	9 (7)	0.824612	9.5 (4.25)	11 (6)	0.115223
FFM (kg)		62.25 (17.2)	64.1 (17)	0.0247913	58.2 (13.52)	61.3 (16.5)	0.0394148
PMM (%)		59.15 (16.4)	60.9 (16.2)	0.0248712	55.3 (12.9)	58.2 (15.7)	0.0394147
SMI		8.37 (2.16)	8.68 (2.16)	0.196615	7.99 (1.36)	8.46 (1.76)	0.0169129
PhA (°)		5.55 (0.9)	5.6 (1)	0.283196	5.1 (0.9)	5.1 (1)	0.65171
CKD	No	84 (75)	148 (69.48)	0.359358	55 (44.35)	54 (40)	0.559772
	Yes	28 (25)	65 (30.52)	0.359358	69 (55.65)	81 (60)	0.559772
DM	No	81 (72.32)	170 (79.81)	0.164145	74 (59.68)	71 (52.59)	0.30672
	Yes	31 (27.68)	43 (20.19)	0.164145	50 (40.32)	64 (47.41)	0.30672
Malignancies	No	106 (94.64)	193 (90.61)	0.289885	106 (85.48)	113 (83.7)	0.822809
	Yes	6 (5.36)	20 (9.39)	0.289885	18 (14.52)	22 (16.3)	0.822809
CVD	No	91 (81.25)	192 (90.14)	0.0360149	87 (70.16)	94 (69.63)	1
	Yes	21 (18.75)	21 (9.86)	0.0360149	37 (29.84)	41 (30.37)	1
CBD	No	108 (96.43)	211 (99.06)	0.214268	121 (97.58)	128 (94.81)	0.405793
	Yes	4 (3.57)	2 (0.94)	0.214268	3 (2.42)	7 (5.19)	0.405793
pSBP (mmHg)		120 (10)	134 (13)	4.74653e-38	121 (10)	138 (15)	7.16309e-38
pDBP (mmHg)		73 (8)	86 (10)	5.12934e-39	69.52 (5.55)	80.23 (7.43)	3.41741e-30
HR (bpm)		70.26 (8.57)	73.95 (9.38)	0.000579476	66.4 (8.92)	67.91 (9.31)	0.182953
pMAP (mmHg)		94 (8)	107 (11)	1.25095e-46	93.5 (8)	107 (9)	4.56934e-40
pPP (mmHg)		47 (9.25)	48 (15)	0.00819594	50 (7)	58 (16)	2.19826e-12
cSBP (mmHg)		110 (7.25)	123 (13)	1.15807e-41	110 (10)	125 (11.5)	1.08521e-37
cDBP (mmHg)		75 (8.25)	87 (9)	2.55683e-40	71.5 (8)	82 (10.5)	2.1372e-27
AIx@75		22.05 (7.55)	23.39 (7.59)	0.131955	26 (10)	28 (8)	0.000844966
PWV		7.7 (1.63)	7.8 (1.9)	0.198382	10.2 (1.1)	10.9 (1.35)	1.8528e-07
SV (mL/beat)		68.5 (8.07)	70.13 (7.65)	0.0739446	69.5 (10.25)	71 (7.5)	0.121937
No dipping, systole		75 (66.96)	141 (66.2)	0.987558	100 (80.65)	107 (79.26)	0.902196
Dipping, systole		37 (33.04)	72 (33.8)	0.987558	24 (19.35)	28 (20.74)	0.902196
No dipping, diastole		57 (50.89)	115 (53.99)	0.678293	85 (68.55)	89 (65.93)	0.751582
Dipping, diastole		55 (49.11)	98 (46.01)	0.678293	39 (31.45)	46 (34.07)	0.751582
BB	No	72 (64.29)	158 (74.18)	0.0827079	64 (51.61)	76 (56.3)	0.528216
	Yes	40 (35.71)	55 (25.82)	0.0827079	60 (48.39)	59 (43.7)	0.528216
ACEi	No	39 (34.82)	128 (60.09)	2.49375e-05	53 (42.74)	68 (50.37)	0.269347
	Yes	73 (65.18)	85 (39.91)	2.49375e-05	71 (57.26)	67 (49.63)	0.269347
ARB	No	101 (90.18)	199 (93.43)	0.409086	107 (86.29)	114 (84.44)	0.80751
	Yes	11 (9.82)	14 (6.57)	0.409086	17 (13.71)	21 (15.56)	0.80751
CCB	No	50 (44.64)	106 (49.77)	0.446287	46 (37.1)	57 (42.22)	0.474696
	Yes	62 (55.36)	107 (50.23)	0.446287	78 (62.9)	78 (57.78)	0.474696
Moxonidine	No	99 (88.39)	175 (82.16)	0.190948	99 (79.84)	100 (74.07)	0.341564
	Yes	13 (11.61)	38 (17.84)	0.190948	25 (20.16)	35 (25.93)	0.341564
Diuretics	No	63 (56.25)	139 (65.26)	0.1413	56 (45.16)	77 (57.04)	0.0741378
	Yes	49 (43.75)	74 (34.74)	0.1413	68 (54.84)	58 (42.96)	0.0741378
Peroral antidiabetics	No	87 (77.68)	177 (83.1)	0.298436	77 (62.1)	85 (62.96)	0.987729
	Yes	25 (22.32)	36 (16.9)	0.298436	47 (37.9)	50 (37.04)	0.987729
SGLT-2i	No	102 (91.07)	202 (94.84)	0.282629	111 (89.52)	129 (95.56)	0.104435
	Yes	10 (8.93)	11 (5.16)	0.282629	13 (10.48)	6 (4.44)	0.104435
GLP-1RA	No	107 (95.54)	206 (96.71)	0.821448	120 (96.77)	132 (97.78)	0.909221
	Yes	5 (4.46)	7 (3.29)	0.821448	4 (3.23)	3 (2.22)	0.909221
Insulin	No	104 (92.86)	199 (93.43)	1	111 (89.52)	113 (83.7)	0.236038
	Yes	8 (7.14)	14 (6.57)	1	13 (10.48)	22 (16.3)	0.236038
Statin	No	77 (68.75)	172 (80.75)	0.0219465	58 (46.77)	74 (54.81)	0.242533
	Yes	35 (31.25)	41 (19.25)	0.0219465	66 (53.23)	61 (45.19)	0.242533
Urapidil	No	109 (97.32)	202 (94.84)	0.446356	121 (97.58)	127 (94.07)	0.275918
	Yes	3 (2.68)	11 (5.16)	0.446356	3 (2.42)	8 (5.93)	0.275918
Uric acid inhibitors	No	102 (91.07)	192 (90.14)	0.942009	96 (77.42)	110 (81.48)	0.512257
	Yes	10 (8.93)	21 (9.86)	0.942009	28 (22.58)	25 (18.52)	0.512257
Less than 3 antihypertensives		67 (59.82)	146 (68.54)	0.147116	60 (48.39)	81 (60)	0.0801597
3 or more antihypertensives		45 (40.18)	67 (31.46)	0.147116	64 (51.61)	54 (40)	0.0801597
Fixed combination	No	52 (46.43)	152 (71.36)	1.72272e-05	61 (49.19)	81 (60)	0.105072
	Yes	60 (53.57)	61 (28.64)	1.72272e-05	63 (50.81)	54 (40)	0.105072
Alpha-1 antagonists	No	112 (100)	211 (99.06)	0.777618	122 (98.39)	133 (98.52)	1
	Yes	NA	2 (0.94)	NA	2 (1.61)	2 (1.48)	1
MRA	No	107 (95.54)	208 (97.65)	0.476294	122 (98.39)	128 (94.81)	0.219243
	Yes	5 (4.46)	5 (2.35)	0.476294	2 (1.61)	7 (5.19)	0.219243
*Formatting of first column: variable (unit of measurement).
Note: in case no unit of measurement is provided, the variable does not require it as it is a number or an index.
**Measuring units in order of appearance: cm – centimeter, kg – kilogram, kg/m2 – kilogram per meter square, % - percentage, ° - degree, mmHg – millimeters of mercury, m/s – meter per secund, bpm – beats per minute, mL/beat – milliliters per beat
* Abbreviations: BMI – body mass index, FM – fat mass, VF – visceral fat, FFM – fat-free mass, PMM – percentage of muscle mass, SMI – skeletal muscle index, PhA – phase angle, CVD – cardiovascular disease, CBD – cerebrovascular disease, pSBP – peripheral systolic blood pressure, pDBP – peripheral diastolic blood pressure, HR – heart rate, pMAP – peripheral mean arterial pressure, pPP – peripheral…

## Sheet: Table S3.
Table S3. Predictors of pulse wave velocity in all study subjects (generalised linear regression model corrected for age, sex, presence of DM and CKD, and BP regulation).
	Beta	SE	P
Smoking	-0.08357	0.06403	0.19237
Height	-0.01237	0.00407	0.0025
Weight	-0.0031	0.00151	0.03973
BMI	-0.00443	0.00486	0.36227
FM	-0.0039	0.00358	0.27595
FM	-0.003	0.00232	0.19613
VF level	-0.02303	0.00668	0.00061
FFM	-0.00811	0.00316	0.01054
PMM	-0.00851	0.00331	0.01051
SMI	-0.01724	0.0216	0.42512
PhA	-0.01461	0.03054	0.63254
Malignancies	0.09607	0.08299	0.24748
CVD	-0.00392	0.06695	0.95329
CBD	0.01253	0.15935	0.93737
pSBP	0.03512	0.00193	< 0,001
pDBP	0.002	0.00356	0.57348
HR	-0.00856	0.0029	0.00326
pMAP	0.03299	0.00313	< 0,001
pPP	0.04143	0.00202	< 0,001
cSBP	0.03213	0.00232	< 0,001
cDBP	0.00584	0.0035	0.09542
AIx@75	0.02005	0.00488	< 0,001
PWV	1	0	< 0,001
SV	0.02051	0.00363	< 0,001
Dipping systole	-0.03349	0.05934	0.57269
Dipping diastole	-0.04164	0.05391	0.44013
BB	0.00998	0.05565	0.85777
ACEi	0.01427	0.05374	0.79069
ARB	-0.07159	0.08463	0.39792
CCB	0.11212	0.05252	0.03318
Moxonidine	0.1839	0.06752	0.00665
Diuretics	0.00356	0.05438	0.94777
Peroral antidiabetics	0.01702	0.10396	0.86999
SGLT-2i	-0.23252	0.10858	0.03265
GLP-1RA	-0.1566	0.15135	0.30126
Insulin	0.07098	0.10042	0.47997
Statin	-0.12192	0.05876	0.03842
Urapidil	0.3763	0.12964	0.00384
Uric acid inhibitors	-0.01274	0.07822	0.87064
3 or more antihypertensives	0.0778	0.05508	0.1583
Fixed combination drug use	0.03785	0.05525	0.49353
Alpha-1 antagonists	-0.39994	0.25669	0.11976
MRA	-0.22122	0.14735	0.13384
* Abbreviations: BMI – body mass index, FM – fat mass, VF – visceral fat, FFM – fat-free mass, PMM – percentage of muscle mass, SMI – skeletal muscle index, PhA – phase angle, CVD – cardiovascular disease, CBD – cerebrovascular disease, pSBP – peripheral systolic blood pressure, pDBP – peripheral diastolic blood pressure, HR – heart rate, pMAP – peripheral mean arterial pressure, pPP – peripheral…
